# Supplementary material for: Critical Role of the Sulfiredoxin-Peroxiredoxin IV Axis in Urethane-Induced Non-Small Cell Lung Cancer
Source: Antioxidants (Basel). 2023 Feb 3;12(2):367. doi: 10.3390/antiox12020367 (PMC9951953; doi:10.3390/antiox12020367)
Supplement: Supplementary file 1 [file antioxidants-12-00367-s001.zip]

Archive with 1 entries (1 files):
- antioxidants-2186441-supplementary.pdf
